# Supplementary material for: The tyrosine phosphatases LAR and PTPRδ act as receptors of the nidogen-tetanus toxin complex
Source: EMBO J. 2024 Jul 8;43(16):5. doi: 10.1038/s44318-024-00164-8 (PMC11329502; doi:10.1038/s44318-024-00164-8)
Supplement: Supplementary file 3 — Movie EV1 [file 44318_2024_164_MOESM3_ESM.zip]

Archive with 4 entries (4 files):
- EMBOJ-2023-113683R-Q_Movie EV1 Legend.docx
- __MACOSX/._EMBOJ-2023-113683R-Q_Movie EV1 Legend.docx
- EMBOJ-2023-113683R-Q_Movie EV1.mp4
- __MACOSX/._EMBOJ-2023-113683R-Q_Movie EV1.mp4
